# Supplementary material for: Immune Response and Serum Biomarker Screening in Pregnant Women with Influenza A Virus Infection: Insight into Susceptibility and Disease Severity
Source: Diseases. 2025 Jun 10;13(6):182. doi: 10.3390/diseases13060182 (PMC12192047; doi:10.3390/diseases13060182)
Supplement: Supplementary file 1 [file diseases-13-00182-s001.zip]

Archive with 1 entries (1 files):
- diseases-3619615-supplementary.pdf
